# Supplementary material for: Minor Sea Turtle Nesting Areas May Remain Unnoticed without Specific Monitoring: The Case of the Largest Mediterranean Island (Sicily, Italy)
Source: Animals (Basel). 2022 May 9;12(9):1221. doi: 10.3390/ani12091221 (PMC9101241; doi:10.3390/ani12091221)
Supplement: Supplementary file 1 [file animals-12-01221-s001.zip]

Archive with 1 entries (1 files):
- animals-1695393-supplementary.pdf
